# Supplementary material for: Human NCF190H Variant Promotes IL-23/IL-17—Dependent Mannan-Induced Psoriasis and Psoriatic Arthritis
Source: Antioxidants (Basel). 2023 Jun 27;12(7):1348. doi: 10.3390/antiox12071348 (PMC10376330; doi:10.3390/antiox12071348)
Supplement: Supplementary file 1 [file antioxidants-12-01348-s001.zip]

Archive with 1 entries (1 files):
- antioxidants-2413946-supplementary.pdf
